# Supplementary material for: Neuron-specific enolase and neuroimaging for prognostication after cardiac arrest treated with targeted temperature management
Source: PLoS One. 2020 Oct 1;15(10):e0239979. doi: 10.1371/journal.pone.0239979 (PMC7529296; doi:10.1371/journal.pone.0239979)
Supplement: S1 Data — (XLSX) [file pone.0239979.s001.xlsx]

## Sheet: Combination
aGWR	MeanADC	PV400	CPC	PoorOutcome	NSE	Age	Sex	HD	Healthy	HTN	DM	Cause	Rhythm	Witness	Bystander	AnoxicTime	CTscan	DWIscan
1.23	826	0.54	4	1	43.63	40	1	14	1	2	2	2	2	1	2	32	225	10
1.2	820	1.97	5	1	54.18	33	2	17	1	2	2	2	2	1	2	27	43	116
1.18	752	4	1	0	23.24	62	1	18	2	2	2	1	1	1	2	30	39	19
1.21	387	73.55	5	1	36.8	32	1	5	1	2	2	2	2	2	2	37	59	12
1.35	826	0.58	1	0	30.53	47	1	28	2	1	2	1	2	2	1	41	10	71
1.22	779	0.58	5	1	179.9	32	2	4	1	2	2	2	2	2	2	26	25	6
1.18	746	1.72	1	0	24.91	54	1	15	1	2	2	1	2	1	2	25	21	80
1.25	851	0.41	2	0	25.48	53	1	26	1	1	2	1	1	2	2	36	23	72
1.2	455.54	36.48	5	1	195	64	2	3	1	2	2	2	2	2	2	38	12	44
1.28	762	3.28	5	1	43.88	73	1	32	2	1	1	1	1	1	2	32	48	73
1.25	898.53	0.53	5	1	18.24	59	1	9	1	2	2	1	2	1	1	12	17	122
1.18	762.81	2.6	5	1	37.23	70	1	4	2	2	2	2	2	1	1	12	256	7
1.19	767.27	1.38	1	0	23.68	40	1	20	1	2	2	1	1	1	1	18	14	74
1.16	793.27	2.12	5	1	67.06	71	1	15	2	1	2	1	2	1	2	30	8	68
1.3	753.27	0.45	1	0	44.71	48	1	14	1	2	2	1	1	1	1	10	36	87
1.28	882.42	0.93	1	0	38.9	20	2	45	1	2	2	1	1	1	2	27	90	66
1.29	779.11	1.01	1	0	18.63	60	1	16	1	2	2	1	1	2	2	15	23	9
1.21	761.24	3.28	2	0	6.91	62	1	46	2	2	2	1	1	1	2	20	11	75
1.29	798.82	0.37	1	0	16.11	30	1	15	1	2	2	1	1	1	2	15	182	73
1.16	725.52	2.65	5	1	148.5	35	1	6	1	2	2	1	1	1	2	93	35	69
1.38	778.67	2.42	1	0	15.67	69	1	20	1	1	2	1	1	1	2	24	17	74
1.31	848	1.32	1	0	26.16	55	1	36	2	2	2	1	1	2	1	34	12	101
1.22	624	3.53	1	0	15.23	41	2	17	1	2	2	1	1	1	2	23	27	74
1.23	569	12.84	5	1	207	24	2	1	1	2	2	1	2	1	2	80	20	36
1.26	801	2.49	5	1	25.1	37	1	12	2	2	1	1	2	2	2	15	101	57
1.33	628.98	7.58	5	1	207	53	2	5	2	1	2	1	2	1	1	23	9	56
1.26	610	7.63	5	1	141.06	75	2	7	1	2	2	1	2	2	2	47	9	66
1.16	397	59.7	5	1	75.2	69	1	3	2	2	2	1	2	1	1	60	38	27
1.26	833	0.22	1	0	11.35	68	2	20	1	2	1	1	2	1	1	10	16	33
1.25	648	3.81	5	1	186	54	2	5	1	2	2	2	2	2	2	46	30	16
1.29	694.75	2.58	5	1	186	59	1	4	1	2	2	2	2	1	1	28	13	7
1.23	811.32	0.83	1	0	48.81	55	2	46	1	2	2	1	2	1	1	59	23	101
1.25	770.36	0.65	1	0	21.01	32	1	16	2	2	2	2	2	1	2	28	240	12
1.17	687.93	8.77	5	1	47.21	46	2	4	1	2	2	2	2	2	1	45	27	60
1.26	774.7	1.5	1	0	20.02	38	1	7	2	2	2	1	2	1	1	7	60	5
1.26	725.29	7.17	5	1	49.91	46	1	21	1	2	2	1	1	1	2	43	120	48
1.26	823.06	0.94	5	1	73.17	66	1	7	2	2	1	1	2	1	2	25	10	11
1.18	548.73	28.09	4	1	186	33	1	6	1	2	2	2	2	2	2	31	463	61
1.24	452.07	31.57	5	1	129.6	44	2	4	1	2	2	2	2	2	2	59	31	44
1.21	833.36	0.86	1	0	22.68	68	2	64	1	2	1	1	2	1	1	10	12	155
1.09	455.33	31.42	5	1	186	47	1	5	1	2	2	1	2	1	1	25	23	67
1.27	749.85	1.96	5	1	48.56	70	1	16	2	2	2	1	2	1	1	35	17	56
1.28	574.09	13.93	5	1	39.19	82	2	5	2	2	2	2	2	1	2	34	30	51
1.27	878.02	0.08	2	0	22.48	30	2	47	2	2	2	1	1	1	1	27	25	65
1.3	695.43	8.3	4	1	220	47	2	9	1	2	2	2	2	2	2	36	26	82
1.31	656.28	11.13	5	1	175.1	58	2	5	1	2	2	1	1	1	2	44	54	56
1.31	653.39	17.7	3	1	215.8	48	1	54	2	1	2	1	1	1	1	31	30	72
1.28	549.41	22.2	5	1	152.7	56	1	18	2	1	2	2	2	2	1	39	27	102
1.21	683.42	14.04	5	1	196.6	45	1	8	2	1	2	1	1	1	1	64	90	75
1.48	841.92	0.3	3	1	10.27	66	1	154	2	1	1	1	2	1	1	27	16	86
1.24	811.05	1.29	5	1	18.9	43	2	22	2	2	1	1	2	2	2	23	24	84
1.17	663.5	10.14	5	1	102	68	2	13	2	2	2	1	2	2	1	29	15	82
1.26	627.33	18.95	5	1	56.88	43	1	5	1	2	2	2	2	2	2	26	22	80
1.28	685.29	6.81	5	1	149.2	57	1	16	2	1	1	1	1	2	1	35	39	92
1.24	787.85	4.44	1	0	7.83	58	2	9	1	2	2	1	2	1	2	28	510	63
1.23	811.78	1.12	3	1	16.52	30	2	89	1	2	2	2	2	2	2	14	11	51
1.19	735.86	4.98	5	1	35.3	61	1	20	2	1	1	1	2	1	2	42	15	58
1.12	688.73	9.01	4	1	67.71	57	1	13	2	1	2	1	2	1	1	36	20	67
1.16	797.7	0.38	1	0	31.11	23	1	9	2	2	2	1	1	2	2	38	46	56
1.25	721.3	6.2	5	1	138.84	74	2	8	1	2	2	2	2	2	1	41	15	11
1	479.96	28.35	5	1	150.4	25	2	21	1	2	2	1	2	2	1	42	18	95
1.16	823.41	0.64	1	0	9.47	53	1	6	1	1	2	1	1	1	1	10	26	51
1.22	779.61	1.26	1	0	27.37	67	1	9	2	2	2	1	1	1	1	10	7	122
1.2	808.7	0.7	1	0	22.27	53	1	8	2	2	2	1	1	1	2	9	21	73
1.29	837.68	0.18	1	0	22.81	34	1	11	2	2	2	1	1	1	1	11	25	69
1.22	664.82	5.18	4	1	106.3	54	1	57	1	2	2	2	2	2	1	26	12	47
1.18	818.4	1.18	1	0	15.08	63	1	8	2	1	2	1	1	1	1	20	11	60
1.15	429	36.77	5	1	72.39	29	2	5	1	2	2	2	2	2	1	110	16	73
1.13	645.65	1.66	1	0	21.64	43	1	7	1	1	2	1	1	1	1	20	10	80
1.27	663.4	6.82	5	1	27.63	73	1	20	2	2	2	2	2	1	1	8	83	63
1.25	669.43	2.17	5	1	23.91	56	2	20	1	2	2	1	1	1	1	31	10	75
1.26	625.48	10.84	3	1	68.49	51	1	66	1	2	2	1	1	1	1	64	13	79
1.2	554.1	27.28	4	1	147.49	72	1	38	2	2	1	1	1	1	2	48	30	54
1.06	403.63	53.98	5	1	125.63	32	1	20	1	2	2	2	2	2	1	40	20	62
1.2	673.1	6.5	1	0	6.29	67	1	10	1	1	2	1	1	1	1	11	31	78
1.11	674.19	7.65	5	1	89.51	52	1	20	2	1	1	2	2	2	2	64	29	75
1.04	545.85	21.16	5	1	210	46	1	13	2	1	1	2	2	2	2	62	214	79
1.05	539.96	19.76	5	1	211.2	58	1	9	2	2	1	2	2	2	2	42	16	98
1.2	510.65	23.96	5	1	89.82	27	2	12	1	2	2	2	2	2	1	37	25	62
1.13	633.63	8.13	5	1	209.98	58	1	10	2	2	2	2	2	1	1	20	28	73
1.19	507.13	31.02	5	1	93.31	57	1	7	2	1	2	1	1	1	1	72	9	57
1.16	636.88	10.03	5	1	102.13	57	1	11	2	1	1	2	2	2	1	138	17	58
1.2	634.46	12.64	5	1	63.28	73	1	18	2	2	2	2	2	2	2	49	11	76
1.23	590.34	16.48	5	1	210	75	1	11	2	2	1	2	2	1	2	47	11	87
1.17	513.83	20.86	5	1	91.16	50	2	6	1	2	2	2	2	2	1	30	40	74
1.17	874.11	0.15	5	1	56.44	77	1	12	2	2	1	2	2	1	1	17	20	137
1.24	582.22	12.13	5	1	215	72	1	8	2	1	2	2	2	2	2	48	21	49
1.05	562.04	23.9	5	1	157	46	2	5	1	2	2	2	2	2	1	41	18	62
1.16	707.34	2.95	5	1	146.56	53	1	20	2	2	1	1	2	1	1	38	15	84
1.09	488.57	24.79	5	1	213.66	24	1	5	1	2	2	2	2	1	2	52	25	77
1.16	729.13	5.87	5	1	72.18	65	2	15	2	1	1	1	2	1	2	22	14	74
1.13	631.85	9.95	5	1	140.11	47	1	10	1	2	2	2	2	2	1	77	9	68
1.16	643.41	8.22	5	1	104.5	29	1	8	1	2	2	2	1	1	1	16	33	97
1.19	786.06	0.21	1	0	61.26	44	2	9	1	2	2	2	2	2	2	30	15	61
1.15	803.77	2.45	4	1	101.86	45	1	10	1	2	2	2	2	1	2	22	28	97
1.28	876.95	2.36	3	1	56.92	48	2	25	1	2	2	2	2	2	1	4	41	48
1.24	774.04	0.18	1	0	48.01	49	2	9	1	2	2	1	2	2	2	14	30	74
1.13	449.63	34.94	5	1	215	21	1	5	1	2	2	2	1	2	1	41	20	74
1.3	832.29	2.92	1	0	62.64	69	1	8	1	1	1	2	2	1	1	10	41	78
1.17	463.98	31.61	5	1	78.56	45	1	5	1	2	2	2	2	2	1	36	7	56
1.2	629.93	13.93	5	1	196.67	33	2	10	1	2	2	2	1	2	2	46	10	82
1.14	693.9	5.84	5	1	117.87	58	1	21	1	2	2	1	2	1	2	42	12	84
1.19	889.85	2.24	3	1	49.12	66	1	61	1	1	1	1	2	1	1	34	10	130
1.22	601.4	19.42	5	1	192.28	38	2	6	1	2	2	2	2	2	2	32	22	64
1.13	800.14	2.49	1	0	58.51	61	1	15	1	2	2	1	1	1	1	32	10	73
1.27	809.97	2.48	5	1	58.37	80	1	35	1	1	2	1	1	1	1	10	29	81
1.2	866.56	2.07	1	0	35.19	67	1	10	1	1	2	1	1	1	1	14	20	108
1.19	975.11	2.5	1	0	55.82	47	1	21	1	2	2	1	2	1	1	46	14	83
1.16	603.37	15.81	5	1	79.83	32	1	7	1	2	2	2	2	2	1	56	37	73
